# Supplementary material for: Transcriptomic Analysis of Distal Parts of Roots Reveals Potentially Important Mechanisms Contributing to Limited Flooding Tolerance of Canola (Brassica napus) Plants
Source: Int J Mol Sci. 2022 Dec 7;23(24):15469. doi: 10.3390/ijms232415469 (PMC9779561; doi:10.3390/ijms232415469)
Supplement: Supplementary file 1 [file ijms-23-15469-s001.zip]

Archive with 1 entries (1 files):
- ijms-2068330-supplementary.pdf
